# Supplementary material for: When Does the Prey/Predator Ratio Work for the Effective Biocontrol of Cotton Aphid on Cotton Seedlings?
Source: Insects. 2022 Apr 21;13(5):400. doi: 10.3390/insects13050400 (PMC9147916; doi:10.3390/insects13050400)
Supplement: Supplementary file 1 [file insects-13-00400-s001.zip]

Archive with 1 entries (1 files):
- insects-1654672-supplementary.pdf
